# Supplementary material for: Redox regulation of cell proliferation: Bioinformatics and redox proteomics approaches to identify redox-sensitive cell cycle regulators
Source: Free Radic Biol Med. 2018 Jul;122:137–49. doi: 10.1016/j.freeradbiomed.2018.03.047 (PMC6146653; doi:10.1016/j.freeradbiomed.2018.03.047)
Supplement: Supplementary file 2 — Supplementary material [file mmc2.xlsx]

## Sheet: Sheet1
AGI	Core/Non	Name	Exposed cysteines
AT3G48750	core	CDKA;1	0
AT3G54180	core	CDKB1;1	0
AT2G38620	core	CDKB1;2	0
AT1G76540	core	CDKB2;1	0
AT1G20930	core	CDKB2;2	0
AT4g28980	core	CDKC;1	1
AT5g10270	core	CDKC;2	2
AT1G73690	core	CDKD1;1	1
AT1G66750	core	CDKD1;2	0
AT1G18040	core	CDKD1;3	0
AT5G63610	core	CDKE;1	0
AT5g64960	core	CDKF;1	2
AT5G63370	extra	CDKG1	3
AT1G67580	extra	CDKG2	3
AT2G27960	core	CKS1	0
AT2G27970	core	CKS2	0
AT1G44110	core	CYCA1;1	8
AT1G77390	core	CYCA1;2	6
AT5G25380	core	CYCA2;1	3
AT5G11300	core	CYCA2;2	3
AT1G15570	core	CYCA2;3	3
AT1G80370	core	CYCA2;4	3
AT5G43080	core	CYCA3;1	3
AT1G47210	core	CYCA3;2	2
AT1G47220	core	CYCA3;3	1
AT1G47230	core	CYCA3;4	2
AT4G37490	core	CYCB1;1	1
AT5G06150	core	CYCB1;2	2
AT3G11520	core	CYCB1;3	1
AT2G26760	core	CYCB1;4	4
AT1G34460	extra	CYCB1;5	4
AT2G17620	core	CYCB2;1	6
AT4G35620	core	CYCB2;2	5
AT1G20610	core	CYCB2;3	4
AT1G76310	core	CYCB2;4	7
AT1G16330	core	CYCB3;1	3
AT1G70210	core	CYCD1;1	1
AT2G22490	core	CYCD2;1	2
AT4G34160	core	CYCD3;1	3
AT5G67260	core	CYCD3;2	3
AT3G50070	core	CYCD3;3	4
AT5G65420	core	CYCD4;1	4
AT5G10440	core	CYCD4;2	0
AT4G37630	core	CYCD5;1	0
AT4G03270	core	CYCD6;1	3
AT5G02110	core	CYCD7;1	3
AT5G27620	core	CYCH;1	2
AT2G01905	extra	CYCJ18	1
AT3G63120	extra	CYCP1;1	3
AT3G21870	extra	CYCP2;1	0
AT2G45080	extra	CYCP3;1	2
AT3G60550	extra	CYCP3;2	2
AT2G44740	extra	CYCP4;1	0
AT5G61650	extra	CYCP4;2	1
AT5G07450	extra	CYCP4;3	1
AT1G35440	extra	CYCT1;1	1
AT4G19560	extra	CYCT1;2	5
AT1G27630	extra	CYCT1;3	1
AT4G19600	extra	CYCT1;4	2
AT5G45190	extra	CYCT1;5	1
AT4G33260	extra	CDC20.2	3
AT4G33270	extra	CDC20.1	2
AT5G26900	extra	CDC20.4	2
AT5G27080	extra	CDC20.3	2
AT5G27570	extra	CDC20.5	2
AT4G11920	extra	CCS52A2	4
AT5G13840	extra	CCS52B/FZR3	3
AT4G22910	extra	CCS52A1/FZR2	4
AT3G05870	extra	APC11	2
AT3G48150	extra	APC8	3
AT4G21530	extra	APC4	3
AT1G73177	extra	APC13/BNS	0
AT1G78770	extra	APC6	6
AT2G04660	extra	APC2	3
AT2G18290	extra	APC10	1
AT2G39090	extra	APC7	3
AT5G05560	extra	APC1/EMB2771	12
AT3G57860	extra	UVI4-LIKE	0
AT2G42260	extra	UVI4	0
AT1G02970	extra	WEE1	6
AT2G23430	extra	KRP1/ICK1	2
AT3G19150	extra	KRP6	1
AT2G32710	extra	KRP4	3
AT3G50630	extra	KRP2	3
AT1G49620	extra	KRP7/ICK5	0
AT3G24810	extra	KRP5/ICK3	1
AT5G48820	extra	KRP3/ICK6	5
AT3G12280	extra	RBR1	5
AT3G01330	extra	DEL3	3
AT5G14960	extra	DEL2	2
AT3G48160	extra	DEL1	0
AT2G36010	extra	E2F3	2
AT5G22220	extra	E2F1	1
AT1G47870	extra	E2F2/ATE2F2	2
AT5G02470	extra	DPA	2
AT5G03415	extra	DPB	0
AT4G32730	extra	ATMYB3R1/PC-MYB1	12
AT5G11510	extra	AtMYB3R4/MYB3R-4	7
AT2G31270	extra	CDT1A	3
AT3G54710	extra	CDT1B	4
AT5G16690	extra	ORC3	6
AT2G29680	extra	CDC6	8
AT5G46280	extra	MCM3	0
AT1G44900	extra	MCM2	2
AT2G07690	extra	MCM5	1
AT2G16440	extra	MCM4	1
AT4G02060	extra	MCM7/PRL	0
AT3G09660	extra	MCM8	5
AT3G07980	non	MAPKKK6	3
AT3G13530	non	MAPKKK7	2
AT1G05100	non	MAPKKK18	2
AT1G07150	non	MAPKKK13	6
AT1G09000	non	MAPKKK1/NP1	11
AT1G53570	non	MAPKKK3/MAP3KA	5
AT1G54960	non	MAPKKK2/NP2	13
AT1G63700	non	MAPKKK4/YDA	11
AT2G30040	non	MAPKKK14	4
AT2G32510	non	MAPKKK17	5
AT3G06030	non	MAPKKK12/NP3	10
AT3G50310	non	MAPKKK20	1
AT4G08470	non	MAPKKK10/MEKK3	3
AT4G08480	non	MAPKKK9	4
AT4G08500	non	MAPKKK8/MEKK1	3
AT4G26070	non	MKK1/MEK1	5
AT4G26890	non	MAPKKK16	4
AT4G36950	non	MAPKKK21	5
AT5G55090	non	MAPKKK15	2
AT5G66850	non	MAPKKK5	5
AT5G67080	non	MAPKKK19	2
AT4G01370	non	MPK4	2
AT5G56580	non	MKK6	1
AT1G18350	non	MKK7	3
AT1G32320	non	MKK10	3
AT1G51660	non	MKK4	2
AT1G53165	non	MAPK4/ATMAP4K ALPHA1	2
AT1G73500	non	MKK9	5
AT3G06230	non	MKK8	3
AT3G21220	non	MKK5	2
AT4G29810	non	MKK2	1
AT1G09770	non	ATMYBCDC5/CDC5	2
AT1G14350	non	AtMYB124/FLP	2
AT1G07500	non	SMR5	0
AT1G08180	non	SMR2	0
AT3G10525	non	LGO	1
AT3G27630	non	SMR7	0
AT5G02220	non	SMR4	1
AT5G04470	non	SIM	0
AT2G28870	non	SMR10	0
AT2G28330	non	SMR11	2
AT5G59360	non	SMR113	0
AT2G37610	non	SMR12	0
AT5G02420	non	SMR3	0
AT5G40460	non	SMR6	1
AT1G10690	non	SMR8	0
AT1G51355	non	SMR9	0
AT1G07370	non	PCNA1	1
AT2G29570	non	PCNA2	1
AT2G32980	non	AUG2	0
AT5G48520	non	AUG3	2
AT5G17620	non	AUG7	0
AT5G48300	non	ADG1	3
AT1G68310	non	AE7	0
AT1G13330	non	AHP2	0
AT5G27610	non	ALY1	1
AT3G05380	non	ALY2	4
AT3G21430	non	ALY3	9
AT2G38185	non	APD1	2
AT5G01450	non	APD2	1
AT2G38220	non	APD3	5
AT2G38195	non	APD4	5
AT5G37680	non	ARLA1A	1
AT3G49870	non	ARLA1C	1
AT5G67560	non	ARLA1D	1
AT3G02860	non	ARS1	0
AT5G38110	non	ASF1B	0
AT1G67370	non	ASY1	0
AT4G32200	non	ASY2	6
AT2G46980	non	ASY3	7
AT1G06590	non	AT1G06590	4
AT1G07270	non	AT1G07270	3
AT1G08035	non	AT1G08035	0
AT1G19880	non	AT1G19880	0
AT1G20590	non	AT1G20590	1
AT1G22270	non	AT1G22270	0
AT1G22970	non	AT1G22970	2
AT1G27060	non	AT1G27060	3
AT1G51130	non	AT1G51130	0
AT1G60783	non	AT1G60783	0
AT1G61000	non	AT1G61000	1
AT1G69710	non	AT1G69710	8
AT1G71150	non	AT1G71150	1
AT2G30060	non	AT2G30060	0
AT2G32840	non	AT2G32840	1
AT2G41451	non	AT2G41451	2
AT2G45250	non	AT2G45250	0
AT2G46520	non	AT2G46520	1
AT3G01015	non	AT3G01015	3
AT3G02300	non	AT3G02300	3
AT3G02510	non	AT3G02510	1
AT3G15430	non	AT3G15430	8
AT3G23270	non	AT3G23270	11
AT3G24730	non	AT3G24730	0
AT3G26100	non	AT3G26100	6
AT3G27120	non	AT3G27120	5
AT3G47660	non	AT3G47660	13
AT3G51280	non	AT3G51280	5
AT3G53830	non	AT3G53830	4
AT3G57200	non	AT3G57200	2
AT4G11990	non	AT4G11990	0
AT4G17760	non	AT4G17760	0
AT4G22860	non	AT4G22860	3
AT4G27640	non	AT4G27640	3
AT4G32700	non	AT4G32700	18
AT5G11580	non	AT5G11580	3
AT5G12350	non	AT5G12350	9
AT5G16040	non	AT5G16040	0
AT5G19420	non	AT5G19420	5
AT5G42140	non	AT5G42140	9
AT5G44270	non	AT5G44270	3
AT5G44330	non	AT5G44330	2
AT5G48630	non	AT5G48630	0
AT5G48640	non	AT5G48640	0
AT5G62240	non	AT5G62240	3
AT5G63135	non	AT5G63135	0
AT1G17720	non	ATB BETA	3
AT3G53230	non	AtCDC48B	1
AT5G03340	non	AtCDC48C	1
AT3G51800	non	ATG2	1
AT5G66030	non	ATGRIP	2
AT3G48190	non	ATM	19
AT2G01910	non	ATMAP65-6	2
AT4G29170	non	ATMND1	1
AT2G40360	non	AtPEP1	1
AT5G15550	non	AtPEP2	3
AT5G40820	non	ATR	16
AT5G66130	non	ATRAD17	2
AT3G47460	non	ATSMC2	3
AT5G48390	non	AtSPO22	5
AT5G09790	non	ATXR5	5
AT5G24330	non	ATXR6	4
AT2G32900	non	ATZW10	3
AT4G32830	non	AUR1	1
AT2G25880	non	AUR2	1
AT2G45490	non	AUR3	2
AT1G05180	non	AXR1	2
AT1G51690	non	B ALPHA	4
AT1G04020	non	BARD1	4
AT5G60880	non	BASL	0
AT5G24630	non	BIN4	3
AT4G14480	non	BLUS1	3
AT4G21070	non	BRCA1	7
AT4G00020	non	BRCA2(IV)	7
AT5G01630	non	BRCA2B	8
AT3G17590	non	BSH	0
AT3G19590	non	BUB3.1	2
AT1G49910	non	BUB3.2	2
AT2G33560	non	BUBR1	2
AT4G15890	non	CAP-D3	12
AT5G03455	non	CDC25	1
AT3G16320	non	CDC27a	4
AT3G25100	non	CDC45	1
AT3G09840	non	CDC48	2
AT2G03670	non	CDC48B	2
AT3G01610	non	CDC48C	3
AT1G15660	non	CENP-C	1
AT5G67380	non	CKA1	3
AT3G50000	non	CKA2	3
AT2G23080	non	CKA3	1
AT2G20190	non	CLASP	3
AT3G14190	non	CMR1	0
AT5G14250	non	COP13	2
AT5G42970	non	COP8	0
AT5G51020	non	CRL	2
AT1G22920	non	CSN5A	0
AT1G71230	non	CSN5B	0
AT1G02330	non	CSU2	0
AT1G04730	non	CTF18	3
AT4G31400	non	CTF7	2
AT4G02570	non	CUL1	1
AT1G07060	non	DFO	0
AT5G42080	non	DL1	1
AT1G14830	non	DL1C	0
AT3G22880	non	DMC1	0
AT5G22110	non	DPB2	2
AT1G24590	non	DRNL	3
AT4G33650	non	DRP3A	2
AT2G14120	non	DRP3B	4
AT1G80710	non	DRS1	3
AT3G47690	non	EB1a	0
AT5G62500	non	EB1B	0
AT5G67270	non	EB1C	1
AT4G05440	non	EDA35	2
AT5G21140	non	emb1379	1
AT1G80260	non	emb1427	1
AT5G37630	non	EMB2656	6
AT4G29860	non	EMB2757	3
AT5G15540	non	EMB2773	11
AT2G32590	non	EMB2795	5
AT2G21800	non	EME1A	3
AT2G22140	non	EME1B	1
AT5G10810	non	ER	0
AT3G05210	non	ERCC1	0
AT4G22970	non	ESP	18
AT2G40550	non	ETG1	3
AT1G35530	non	FANCM	8
AT1G65470	non	FAS1	12
AT1G50240	non	FU	6
AT1G14920	non	GAI	2
AT3G53760	non	GCP4	4
AT1G48270	non	GCR1	0
AT4G09550	non	GIP1	0
AT1G73790	non	GIP2	0
AT3G52115	non	GR1	4
AT4G04950	non	GRXS17	0
AT1G06230	non	GTE4	0
AT1G09450	non	Haspin	5
AT2G20000	non	HBT	2
AT1G53490	non	HEI10	0
AT3G15150	non	HPY2	2
AT1G01370	non	HTR12	0
AT2G44950	non	HUB1	9
AT2G31580	non	ICA1	2
AT5G08550	non	ILP1	1
AT1G06660	non	JASON	0
AT4G38600	non	KAK	6
AT1G12360	non	KEU	1
AT3G63480	non	Kin-1	3
AT3G23670	non	KINESIN-12B	17
AT3G08550	non	KOB1	2
AT5G53480	non	KPNB1	2
AT1G64625	non	LHL3	3
AT1G08130	non	LIG1	2
AT5G49880	non	MAD1	5
AT3G25980	non	MAD2	1
AT5G55230	non	MAP65-1	2
AT3G60840	non	MAP65-4	4
AT2G38720	non	MAP65-5	3
AT1G14690	non	MAP65-7	2
AT1G27920	non	MAP65-8	3
AT5G62250	non	MAP65-9	4
AT3G02980	non	MCC1	4
AT1G77320	non	MEI1	13
AT1G19890	non	MGH3	0
AT5G50930	non	MHF1	0
AT1G78790	non	MHF2	0
AT5G61460	non	MIM	7
AT1G69390	non	MINE1	1
AT5G35520	non	MIS12	0
AT5G40440	non	MKK3	7
AT5G61960	non	ML1	4
AT2G42890	non	ML2	4
AT5G07290	non	ML4	3
AT1G29400	non	ML5	2
AT4G09140	non	MLH1	5
AT4G35520	non	MLH3	16
AT1G66170	non	MMD1	6
AT2G35630	non	MOR1	4
AT5G62600	non	MOS14	5
AT5G57880	non	MPS1	1
AT5G54260	non	MRE11	1
AT4G20900	non	MS5	2
AT3G18524	non	MSH2	4
AT4G17380	non	MSH4	9
AT3G20475	non	MSH5	7
AT5G58230	non	MSI1	2
AT1G60460	non	MTOPVIB	1
AT4G30870	non	MUS81	8
AT3G02680	non	NBS1	6
AT5G05970	non	NEDD1	4
AT1G27310	non	NTF2A	0
AT1G27970	non	NTF2B	0
AT1G79280	non	NUA	1
AT3G50410	non	OBP1	1
AT5G53450	non	ORG1	2
AT4G14150	non	PAKRP1	20
AT5G12360	non	PANS2	0
AT1G72150	non	PATL1	0
AT1G22530	non	PATL2	0
AT1G72160	non	PATL3	2
AT1G30690	non	PATL4	0
AT4G09160	non	PATL5	3
AT3G51670	non	PATL6	1
AT4G24710	non	PCH2	7
AT5G47690	non	PDS5A	7
AT1G77600	non	PDS5B	21
AT4G31880	non	PDS5C	0
AT1G80810	non	PDS5D	4
AT1G15940	non	PDS5E	3
AT4G27650	non	PEL1	0
AT5G14520	non	PES	0
AT5G12150	non	PHGAP1	5
AT5G19390	non	PHGAP2	5
AT3G55340	non	PHIP1	6
AT1G10710	non	PHS1	0
AT2G18040	non	PIN1AT	1
AT3G17360	non	POK1	26
AT3G19050	non	POK2	38
AT2G47300	non	POP1	7
AT2G43190	non	POP4	1
AT1G77720	non	PPK1	7
AT1G76950	non	PRAF1	7
AT4G14180	non	PRD1	2
AT1G01690	non	PRD3	1
AT1G72560	non	PSD	7
AT1G80190	non	PSF1	0
AT3G12530	non	PSF2	0
AT4G30710	non	QWRF8	2
AT2G31970	non	RAD50	9
AT5G20850	non	RAD51	2
AT2G28560	non	RAD51B	1
AT2G45280	non	RAD51C	3
AT1G07745	non	RAD51D	4
AT3G19210	non	RAD54	10
AT3G05480	non	RAD9	1
AT5G58590	non	RANBP1	0
AT3G27730	non	RCK	8
AT2G26430	non	RCY1	3
AT1G79050	non	RECA1	0
AT2G19490	non	RECA2	2
AT3G10140	non	RECA3	2
AT1G16590	non	REV7	1
AT5G22010	non	RFC1	1
AT2G01570	non	RGA1	5
AT4G14220	non	RHF1A	3
AT5G22000	non	RHF2A	2
AT1G48380	non	RHL1	0
AT5G02820	non	RHL2	3
AT2G22010	non	RKP	6
AT5G63540	non	RMI1	5
AT3G23580	non	RNR2A	3
AT2G06510	non	RPA1A	0
AT2G20580	non	RPN1A	1
AT5G08710	non	RUG1	2
AT5G60870	non	RUG3	1
AT2G33120	non	SAR1	2
AT2G47980	non	SCC3	4
AT5G51340	non	SCC4	1
AT1G14750	non	SDS	8
AT1G66740	non	SGA2	0
AT3G10440	non	SGO1	3
AT5G04320	non	SGO2	1
AT5G54840	non	SGP1	1
AT3G21700	non	SGP2	1
AT4G34660	non	SH3P2	1
AT4G37650	non	SHR	1
AT1G69220	non	SIK1	1
AT1G07140	non	SIRANBP	0
AT3G21850	non	SK9	2
AT1G75950	non	SKP1	1
AT5G62410	non	SMC2	4
AT5G48600	non	SMC3	2
AT5G15920	non	SMC5	4
AT5G07660	non	SMC6A	7
AT5G19400	non	SMG7	1
AT2G40430	non	SMO4	4
AT4G18470	non	SNI1	0
AT5G06680	non	SPC98	1
AT3G13170	non	SPO11-1	5
AT1G63990	non	SPO11-2	5
AT1G28560	non	SRD2	3
AT5G04990	non	SUN1	0
AT3G10730	non	SUN2	0
AT5G45610	non	SUV2	1
AT2G47990	non	SWA1	1
AT5G51330	non	SWI1	1
AT5G05490	non	SYN1	2
AT5G40840	non	SYN2	6
AT3G59550	non	SYN3	0
AT5G16270	non	SYN4	8
AT1G08560	non	SYP111	0
AT1G69690	non	TCP15	0
AT3G16640	non	TCTP1	1
AT3G43210	non	TES	11
AT1G45233	non	THO5	2
AT5G42920	non	THO5	6
AT1G08260	non	TIL1	9
AT2G27120	non	TIL2	9
AT3G62980	non	TIR1	5
AT5G63920	non	TOP3A	7
AT3G20780	non	TOP6B	0
AT3G23890	non	TOPII	2
AT3G05750	non	TRM6	9
AT3G58650	non	TRM7	4
AT5G26910	non	TRM8	11
AT2G16950	non	TRN1	1
AT3G18730	non	TSK	14
AT3G27060	non	TSO2	4
AT2G27170	non	TTN7	3
AT3G54670	non	TTN8	1
AT3G20060	non	UBC19	1
AT1G50490	non	UBC20	0
AT1G05560	non	UGT75B1	2
AT1G04750	non	VAMP721	2
AT1G11060	non	WAPL1	4
AT1G61030	non	WAPL2	7
AT1G47200	non	WPP2	0
AT5G17020	non	XPO1A	1
AT5G64520	non	XRCC2	2
AT5G57450	non	XRCC3	3
AT5G48720	non	XRI1	0
AT5G08290	non	YLS8	0
AT1G22260	non	ZYP1a	6
AT1G22275	non	ZYP1b	6
